# Supplementary material for: CRISPR-Cas systems in the marine actinomycete Salinispora: linkages with phage defense, microdiversity and biogeography
Source: BMC Genomics. 2014 Oct 25;15(1):936. doi: 10.1186/1471-2164-15-936 (PMC4223832; doi:10.1186/1471-2164-15-936)
Supplement: Supplementary file 1 — Additional file 1: Overview of genome and CRISPR features of 75 Salinispora strains. Origin (location, biome, latitude/longitude, sampling date, depth) and general genome characteristics (genome size, gene count, 16S rRNA phylotype), CRISPR content (number of loci and spacers, Cas array diversity, CRISPRmap classification of repeats), number of prophages, and MGE content of 75 Salinispora strains analyzed in the present study. (XLSX 32 KB) [file 12864_2014_6633_MOESM1_ESM.xlsx]

## Sheet: Additional file 1
														Cas array subtypes*							CRISPRmap DR classification†			Number and type of MGEs‡
	Strain	Site#	Biome§	Latitude	Longitude	Date isolated	Depth (m)	IMG Genome ID	Mb	Genes	Phylo⌘	CRISPRs	Spacers	I-E	I-C	I-B	c3	c17	Sa	inc	Motif	Family	Class	Phages	T	R	P	I	tRNA
S. arenicola	CNB-458	BH	T	26 37.57 N	77 55.19 W	06-1989	NA	2517572210	5.70	5343	ST	1	7								-	-	D,F	1	54	18	9	7	53
	CNB-527	BH	T	22 21.99 N	74 1.00 W	1989	NA	2515154093	5.98	5508	ST	6	142								2	4	C,D	3	67	23	5	14	53
	CNH-646	BH	T	26 36.00 N	77 53.00 W	1999	15	2515154181	5.40	4904	ST	5	128								2	2,4,33	B.E	0	19	9	3	3	55
	CNH-877	BH	T	24 01.133 N	74 32.669 W	08-2000	12	2519103192	5.79	5299	ST	4	66								2	4.33	C	0	40	15	9	3	55
	CNH-905	BH	T	24 01.133 N	74 32.669 W	08-2000	30	2515154183	5.66	5185	ST	3	69								2	4	C,F	2	28	15	6	4	55
	CNH-941	SC	C	NA	NA	11-2000	NA	2515154193	5.76	5340	B	6	162	2							1.2	2,4,18,21	B,C,E	1	31	16	7	2	57
	CNH-962	SC	C	NA	NA	11-2000	NA	2519103193	5.43	5012	A	2	55								-	-	E	0	48	12	7	1	54
	CNH-964	SC	C	NA	NA	11-2000	NA	2515154125	5.91	5426	B	7	196	2							1.2	4,18,21	B,C,E	0	27	11	7	2	56
	CNP-105	SC	C	24 51.37 N	110 35.32 W	02-2001	21	2518285551	5.91	5478	B	7	176	2							1.2	4,18,21	B,C	3	29	15	12	0	57
	CNP-193	SC	C	24 25.71 N	110 25.52 W	02-2001	48	2518285552	5.76	5357	B	6	213	2							1.2	4,18,21,33	B,C,E	1	29	18	12	1	58
	CNQ-748	GU	W	13 21.9 N	144 38.8 E	01-2002	NA	2515154180	5.82	5179	ST	6	90	2							2	4.33	C,E	0	50	20	5	6	50
	CNR-107	GU	W	13 18.362 N	144 39.026 E	01-2002	36	2519103194	5.76	5209	ST	3	37								31	4	D,E	0	46	21	8	2	57
	CNR-921	PA	T	07 09.635 N	134 22.127 E	03-2004	12	2515154203	5.45	4992	ST	9	76	2							1,2,26,33	4,18,21,33	B,C,D	2	32	12	7	1	55
	CNS-051	PA	T	07 09.09 N	134 21.34 E	03-2004	5-13	2518285553	5.85	5312	ST	11	119								1,2,26	4,18,21	B,C,E	0	42	17	7	0	56
	CNS-205	PA	T	07 06.500 N	134 15.200 E	03-2004	15-20	641228504	5.78	5169	ST	8	140	2							1.2	4,18,21	B,C,E	5	19	3	17	14	52
	CNS-673	FJ	W	18 45.667 S	178 33.829 E	07-2006	20-24	2516143022	5.87	5421	ST	4	62								2	4	C,E,F	1	46	25	13	3	80
	CNS-744	FJ	W	18 45.667 S	178 33.829 E	07-2006	20-24	2519103185	5.74	5262	ST	3	76								1	4	B,E	2	22	22	16	1	52
	CNS-991	FJ	W	18 45.342 S	178 31.425 E	07-2006	4-6	2518285554	5.86	5327	ST	2	24								-	4	E	3	23	27	11	2	56
	CNT-005	FJ	W	18 46.813 S	178 33.019 E	07-2006	45	2517572137	5.76	5186	ST	4	37								-	4.33	F	0	33	21	6	2	57
	CNT-798	HW	T	20 38.086 N	156 29.626 W	12-2008	30-33	2515154186	5.65	5135	ST	2	23								-	33	E	0	11	11	3	3	55
	CNT-800	HW	T	20 38.086 N	156 29.626 W	12-2008	30-33	2515154088	5.52	4974	ST	3	36								-	2.4	B,E	0	11	10	3	2	54
	CNT-849	HW	T	20 38.086 N	156 29.626 W	12-2008	30-33	2518285550	5.72	5196	ST	2	18								-	33	E	2	12	13	5	2	55
	CNT-850	HW	T	20 38.086 N	156 29.626 W	12-2008	30-33	2515154135	5.62	5070	ST	4	83								1.2	4,18,21	B,C,E	1	13	17	10	3	55
	CNT-857	HW	T	20 38.378 N	156 27.024 W	12-2008	15	2515154127	5.71	5242	ST	3	18								-	33	E	1	29	15	8	1	55
	CNT-859	HW	T	20 38.378 N	156 27.024 W	12-2008	15	2517572233	5.82	5320	ST	4	58								-	4	E	2	39	21	12	2	55
	CNX-481	PY	T	05 52.178 N	162 04.647 E	09-2009	15-25	2518285555	5.57	5088	ST	4	88								2.26	4	C	1	43	20	12	1	50
	CNX-482	PY	T	05 53.545 N	162 04.609 E	09-2009	3	2515154137	5.71	5260	ST	5	81								26	4	E	1	22	27	8	0	56
	CNX-508	PY	T	05 52.233 N	162 07.491 E	09-2009	7	2515154188	5.63	5152	ST	5	82								2	4	C,E	2	20	17	7	1	51
	CNX-814	PY	T	05 52.178 N	162 04.647 E	09-2009	15-25	2517572152	5.68	5188	ST	8	146								1,2,23	18,21,33	B,C,E	3	24	23	10	0	55
	CNX-891	PY	T	05 52.178 N	162 04.647 E	09-2009	15-25	2515154187	5.73	5275	ST	2	44								-	33	E	3	24	22	6	2	56
	CNY-011	BH	T	26 33.838 N	77 53.436 W	07-2010	26	2517572153	5.72	5192	ST	4	78								2	2,4,33	C	0	35	16	9	1	54
	CNY-231	FJ	W	17 39.462 S	178 50.608 E	09-2007	NA	2518285558	5.83	5262	ST	4	101								1.2	4	B,C,E	1	35	25	16	1	49
	CNY-234	FJ	W	NA	NA	06-2011	NA	2519103195	5.56	5027	ST	4	87								1.2	4	B,C,E	0	31	16	9	0	55
	CNY-237	FJ	W	17 16.402 S	177 06.052 E	02-2008	NA	2517572163	5.71	5257	ST	6	52								1,20,26	33	B,E,F	1	36	26	14	1	55
	CNY-256	FJ	W	NA	NA	06-2011	NA	2518285559	5.78	5301	ST	3	84								2	4	C,E	2	24	21	18	3	58
	CNY-260	FJ	W	17 59.778 S	179 11.284 E	08-2007	NA	2518285560	5.77	5256	ST	4	29								-	4.33	E	4	20	24	17	3	55
	CNY-280	FJ	W	18 01.169 S	179 14.138 E	08-2007	NA	2517572154	6.06	5597	ST	4	50								1.2	4,18,21	B,C,E	1	34	21	16	1	81
S. pacifica	CNQ-768	GU	W	13 31.099 N	114 47.44 E	01-2002	180	2517572155	5.48	5100	ST	1	12								-	2	-	4	50	18	19	3	50
	CNR-114	GU	W	13 17.209 N	114 38.943 E	01-2002	12	2515154178	5.86	5521	ST	4	40								-	2.4	B	4	56	28	14	3	54
	CNR-894	PA	T	07 17.894 N	134 30.252 E	03-2004	304	2515154194	5.51	5163	ST	2	31								1.2	18.21	B,C	1	39	24	6	0	50
	CNR-942	PA	T	07 16 N	134 28 E	03-2004	45	2518285561	5.47	5086	E	12	174	2							1.2	2,4,18,21,30	A,B,C	1	33	20	10	2	71
	CNS-055	PA	T	07 17.092 N	134 13.825 E	03-2004	457	2518285562	5.26	4883	A	7	48								2.26	4.3	A,F	2	26	11	16	1	55
	CNS-103	PA	T	07 18.079 N	134 13.449 E	03-2004	457	2515154129	5.58	5243	ST	3	10								-	4	B	1	47	28	9	2	55
	CNS-860	FJ	W	18 42.806 S	178 29.438 E	07-2006	18-25	2518285563	5.35	5040	C	2	53								1.2	18.21	B,C	0	37	15	8	3	49
	CNS-996	FJ	W	18 45.667 S	178 33.829 E	07-2006	20-24	2517572157	5.66	5349	C	4	71								1,2,26	18.21	B,C	0	63	20	9	5	51
	CNT-001	FJ	W	18 44.602 S	178 32.502 E	07-2006	33	2515154184	5.49	5088	ST	7	100								1,2,26	18.21	A,B,C,D	1	35	17	9	1	51
	CNT-003	FJ	W	18 46.427 S	178 32.784 E	07-2006	43	2515154126	5.46	5106	ST	5	121								1.2	18.21	B,C,E	0	25	20	6	1	53
	CNT-029	FJ	W	18 24.626 S	178 09.494 E	07-2006	37	2515154177	5.23	4847	F	3	28								1.2	18.21	B,C,F	0	13	14	8	2	49
	CNT-045	FJ	W	18 45.667 S	178 33.829 E	07-2006	20-24	2517572158	5.77	5399	C	4	67								1,2,26	18.21	B,C	0	55	31	10	8	50
	CNT-084	FJ	T	18 24.360 S	178 01.089 E	07-2006	10-15	2515154202	5.47	5290	D	2	14								26	-	-	1	51	29	7	1	53
	CNT-124	FJ	W	18 46.813 S	178 33.019 E	07-2006	45	2517572159	5.16	4796	C	3	64								2	18.21	B,C,F	0	18	9	8	2	53
	CNT-131	FJ	W	18 42.806 S	178 29.438 E	07-2006	18-25	2515154200	5.52	5064	ST	4	42								1,2,26	18.21	B,C	1	29	20	3	1	51
	CNT-569	FJ	W	18 15.26 S	178 05.10 E	02-2008	NA	2515154124	5.23	4856	E	3	66								1.2	18.21	B,C	1	19	13	8	0	72
	CNT-584	FJ	W	18 15.26 S	178 05.10 E	01-2008	NA	2517572160	5.21	4912	C	4	73								1.2	18.21	B,C	1	38	14	11	3	50
	CNT-603	FJ	W	18 15.26 S	178 05.10 E	01-2008	NA	2515154185	5.39	4992	ST	3	36								1.2	18.21	B,C	2	23	18	18	0	50
	CNT-609	FJ	T	17 15.591 S	177 06.47 E	01-2008	NA	2517572161	5.32	5099	D	4	54								20.26	-	C	0	76	23	10	6	49
	CNT-796	HW	T	20 38.086 N	156 29.62 W	12-2008	30-33	2515154182	5.07	4782	D	7	150		2						-	2.4	D,F	1	28	19	4	4	50
	CNT-851	HW	T	20 38.086 N	156 29.62 W	12-2008	30-33	2517572162	5.26	4974	D	6	158		2						-	2.4	D,F	2	50	22	10	4	50
	CNT-854	HW	T	20 38.36 N	156 27.02 W	12-2008	15	2515154170	5.31	5035	D	3	79								2	21	C	1	45	15	10	1	52
	CNT-855	HW	T	20 38.086 N	156 29.62 W	12-2008	30-33	2515154128	5.20	4834	A	4	32								2	21	C,D	2	27	12	2	1	51
	CNY-330	SC	C	28 59.397 N	113 23.92 W	07-2008	20	2518645626	5.49	5176	ST	5	69								-	4	A	2	71	23	15	5	54
	CNY-331	SC	C	28 57.190 N	113 25.85 W	07-2008	20	2518645627	5.74	5391	ST	6	92								-	4	D	0	72	25	15	4	52
	DSM45543	FJ	W	18 23.946 S	178 02.086 E	07-2006	10-15	2517572194	5.45	5120	C	5	52								1.2	18.21	B,C	0	62	17	8	4	51
	DSM45544	FJ	W	18 43.414 S	178 29.423 E	07-2006	7	2517287019	5.46	5064	ST	7	69								1.2	18.21	B,C,F	3	54	14	11	6	51
	DSM45546	FJ	W	18 42.806 S	178 29.438 E	07-2006	18-25	2516653042	5.45	5005	C	3	82								1,2,26	18.21	B,C	0	26	13	4	6	50
	DSM45547	FJ	W	18 45.667 S	178 33.829 E	07-2006	20-24	2516493032	5.44	4981	C	3	82								1,2,26	18.21	B,C	0	26	13	4	6	50
	DSM45548	FJ	W	18 47.151 S	178 33.155 E	07-2006	43	2517287023	5.09	4888	A	3	53								-	-	D	1	35	12	12	3	50
	DSM45549	FJ	W	18 25.301 S	178 08.453 E	07-2006	35	2517434008	5.19	5060	B	8	131								26	2.4	B,D	3	103	35	13	4	53
S. tropica	CNB-440	BH	T	25 24.312 N	77 52.909 W	08-1989	6	640427140	5.18	4862	ST	3	35								2	30	A	2	14	2	13	3	50
	CNB-476	BH	T	26 28.002 N	77 4.998 W	08-1989	18	2517572211	5.18	4664	ST	3	36								1	18	B	2	17	18	16	6	51
	CNB-536	BH	T	22 21.00 N	74 1.002 W	08-1989	6	2517572212	5.23	4911	ST	4	97								26	4	-	3	63	22	20	7	49
	CNH-898	BH	T	24 32.693 N	75 55.724 W	07-2000	30	2515154094	5.55	5287	ST	4	52								-	4.18	B	2	29	22	14	8	50
	CNR-699	BH	T	26 33.527 N	77 53.096 W	07-2003	15	2518645624	5.53	5219	ST	8	197	2							1,2,26	4,18,21	B,C	2	30	19	20	5	50
	CNS-197	BH	T	26 34.288 N	77 53.207 W	06-2004	5	2515154163	5.60	5261	ST	5	79								1.2	18,21,30	A,B,C	1	27	16	16	4	50
	CNS-416	BH	T	25 49.658 N	77 52.850 W	06-2004	24	2517572164	5.23	4882	ST	3	55								26	-	-	3	27	16	15	9	50
	* Presence (gray boxes) and absence; numbers indicate multiple arrays per strain. c3: I-U_csb3; c17: I-U_csx17, Sa: I-U_Sa; inc: incomplete.
	† Repeat classification according to Lange et al. (2013)
	‡ T: transposase, R: recombinase, P: phage-related, I: integrase
	⌘ according to Freel el al., 2012
	# BH: Bahamas, SC: Sea of Cortez, GU: Guam, FJ: Fiji, PA: Palau, HW: Hawaii, PY: Palmyra
	§ T: Trades, C: Coastal, W: Westerlies (Longhurst, 1998)
	⁺ Fraction of spacers matching chromosomal regions or prophages in the host genome (self-targeting spacers)
	NA: not available
