# Supplementary material for: CRISPR-Cas systems in the marine actinomycete Salinispora: linkages with phage defense, microdiversity and biogeography
Source: BMC Genomics. 2014 Oct 25;15(1):936. doi: 10.1186/1471-2164-15-936 (PMC4223832; doi:10.1186/1471-2164-15-936)
Supplement: Supplementary file 3 — Additional file 3: Detected prophages. Prophages detected in the 75 Salinispora genomes, classified based on sequence similarities with known prophages [73], length in Kb, number of coding sequences (CDS) and GC content (% GC). (XLSX 21 KB) [file 12864_2014_6633_MOESM3_ESM.xlsx]

## Sheet: Additional file 3
	Strain	Predicted prophage (PHAST webserver)	Status#	Kb	CDS	GC (%)
S. arenicola	CNB-458	Streptomyces phage SV1	incomplete	18.3	25	67.88
	CNB-527	Lactobacillus johnsonii prophage Lj771	incomplete	12.6	13	69.25
		Bacillus phage SPBc2	incomplete	14.6	13	70.61
		Prophage Escherichia coli CFT073	questionable	33.7	10	64.34
	CNH-905	Prophage Escherichia coli CFT073	incomplete	9.7	8	68.32
		Prophage Mesorhizobium loti MAFF303099	questionable	45.6	33	67.81
	CNH-941	Prophage Escherichia coli CFT073	intact	10.7	14	67.52
	CNP-105	Prophage Escherichia coli CFT073	intact	10.7	13	67.51
		Streptomyces phage SV1	questionable	18.4	27	69.75
		Prophage Shewanella oneidensis MR-1	incomplete	8.5	8	67.46
	CNP-193	Prophage Escherichia coli CFT073	intact	10.7	13	67.52
	CNR-921	Acanthamoeba polyphaga mimivirus	incomplete	19.7	10	68.96
		Bacillus phage SPBc2	incomplete	26.4	22	68.09
	CNS-205	Mycobacterium phage BPs	incomplete	30.1	20	68.27
		Streptomyces phage TG1	questionable	51.1	30	67.77
		Streptomyces phage TG1	incomplete	14.7	18	67.73
		Bacillus phage SPBc2	questionable	26.6	23	68.08
		Haemophilus phage HP2	incomplete	11.4	8	66.07
	CNS-673	Actinoplanes phage phiAsp2	incomplete	22.5	32	69.42
	CNS-744	Streptomyces phage SV1	intact	40.6	52	69.08
		Streptomyces phage SV1	questionable	12.9	8	68.82
	CNS-991	Rhodococcus phage RRH1	incomplete	15.5	24	68.32
	CNT-849	Streptococcus pyogenes phage 315_6	incomplete	27	26	68.35
		Actinoplanes phage phiAsp2	questionable	29.1	38	69.26
	CNT-850	Streptomyces phage SV1	intact	31.9	50	69.28
	CNT-857	Streptomyces phage SV1	intact	41.9	60	69.16
	CNT-859	Prophage Escherichia coli CFT073	incomplete	8.5	9	69.83
		Streptomyces phage SV1	questionable	25.2	39	69.92
	CNX-481	Streptomyces phage SV1	incomplete	15.7	21	69.14
	CNX-482	Streptomyces phage SV1	incomplete	17	22	68.44
	CNX-508	Streptomyces phage R4	intact	40.3	42	63.62
		Equid herpesvirus 1	incomplete	11.9	8	65.22
	CNX-814	Mycobacterium phage SWU1	incomplete	20.5	20	66.74
		Prophage Brucella suis 1330	questionable	4.4	7	67.47
		Prophage Mesorhizobium loti MAFF303099	questionable	21.3	27	65.65
	CNX-891	Streptomyces phage phiHau3	questionable	28.9	38	63.97
		Lactobacillus_phage_Lc_Nu	incomplete	21.3	10	67.10
		Prophage Mesorhizobium loti MAFF303099	incomplete	28	23	69.17
	CNY-231	Streptomyces phage phiHau3	incomplete	15	12	68.56
	CNY-237	Streptomyces phage SV1	intact	33.7	48	68.96
	CNY-256	Streptomyces phage phiHau3	incomplete	12.8	8	69.01
		Mycobacterium phage Omega	incomplete	16.4	26	68.41
	CNY-260	Prophage Mesorhizobium loti MAFF303099	incomplete	21.8	21	68.09
		Streptomyces phage SV1	intact	41	50	68.88
		Streptomyces phage SV1	incomplete	25.5	36	68.97
	CNY-280	Actinoplanes phage phiAsp2	incomplete	12	18	69.94
		Streptomyces phage SV1	questionable	19.5	24	68.99
S. pacifica	CNQ-768	Lactobacillus johnsonii prophage Lj771	incomplete	16.3	10	70.41
		Streptomyces phage SV1	incomplete	17.1	24	68.17
		Mycobacterium phage Brujita	incomplete	14.4	21	67.65
		Streptomyces phage SV1	questionable	17.1	24	68.70
	CNR-114	Mycobacterium phage Che9c	incomplete	14.9	21	69.51
		Lactobacillus johnsonii prophage Lj771	incomplete	16.2	10	70.56
		Streptomyces phage phiHau3	questionable	28.4	35	64.21
		Prophage Mesorhizobium loti MAFF303099	incomplete	6.1	10	67.92
	CNR-894	Prophage Mesorhizobium loti MAFF303099	intact	34.8	19	65.28
	CNR-942	Enterobacteria phage vB_EcoM-FV3	incomplete	8.3	11	65.52
	CNS-055	Streptomyces phage phiHau3	intact	56	65	66.75
		Streptomyces phage phiHau3	questionable	28.4	36	64.26
	CNS-103	Rhodococcus phage REQ2	incomplete	14.9	16	67.47
	CNT-001	Streptomyces phage SV1	questionable	33.8	36	67.56
	CNT-084	Prophage Mesorhizobium loti MAFF303099	incomplete	6.2	8	67.58
	CNT-131	Rhodococcus phage REQ2	incomplete	15.7	10	70.59
	CNT-569	Cronobacter phage vB_CsaP_GAP52	incomplete	8	10	65.67
	CNT-584	Streptomyces phage SV1	questionable	17.7	20	68.44
	CNT-603	Streptomyces phage SV1	incomplete	17.1	22	68.15
		Streptococcus pyogenes phage 315_6	incomplete	17.2	22	67.16
	CNT-796	Prophage Escherichia coli CFT073	incomplete	12.7	9	71.07
	CNT-851	Streptomyces phage phiHau3	incomplete	23.4	14	65.50
		Streptomyces phage SV1	incomplete	21.9	15	68.61
	CNT-854	Streptomyces phage phiHau3	intact	54.9	60	64.59
	CNT-855	Lactobacillus johnsonii prophage Lj771	incomplete	12.9	11	69.72
		Prophage Escherichia coli str. K-12 MG1655	questionable	13.4	12	70.68
	CNY-330	Orgyia pseudotsugata MNPV	incomplete	12.6	12	69.84
		Streptomyces phage SV1	incomplete	22	31	68.46
	DSM45544	Burkholderia phage AH2	intact	29	23	65.59
		Lactobacillus johnsonii prophage Lj771	incomplete	19.7	10	70.54
		Streptomyces phage SV1	intact	33.8	41	67.89
	DSM45548	Streptomyces phage SV1	incomplete	16.4	21	68.26
	DSM45549	Streptomyces phage SV1	questionable	34.5	37	68.31
		Prophage Mesorhizobium loti MAFF303099	intact	15.7	14	65.23
		Streptomyces phage SV1	questionable	38.6	34	67.88
S. tropica	CNB-440	Streptomyces phage phiHau3	intact	47.2	42	64.28
		Thermus phage IN93	questionable	25.8	28	67.47
	CNB-476	Bacillus phage SPBc2	incomplete	16.3	12	70.85
		Streptomyces phage SV1	questionable	18.6	23	68.33
	CNB-536	Streptomyces phage SV1	incomplete	15.9	22	68.89
		Bacillus phage SPBc2	incomplete	12.6	12	70.96
		Lactobacillus johnsonii prophage Lj771	incomplete	7.9	9	65.12
	CNH-898	Bacillus phage SPBc2	incomplete	16.9	12	70.74
		Streptomyces phage SV1	questionable	20.4	29	69.98
	CNR-699	Streptomyces phage phiC31	incomplete	18.5	16	61.33
		Prophage Mesorhizobium loti MAFF303099	incomplete	8.5	10	68.09
	CNS-197	Mycobacterium phage Angelica	incomplete	27	21	68.40
	CNS-416	Bacillus phage SPBc2	incomplete	12.6	12	71.01
		Prophage Xanthomonas campestris ATCC33913	incomplete	15.6	20	65.90
		Streptomyces phage SV1	questionable	9.2	14	69.63
	# complete: contains all genes of a known phage;
	incomplete/questionable: contains above/below 50% of genes of a known phage.
