# Supplementary material for: CRISPR-Cas systems in the marine actinomycete Salinispora: linkages with phage defense, microdiversity and biogeography
Source: BMC Genomics. 2014 Oct 25;15(1):936. doi: 10.1186/1471-2164-15-936 (PMC4223832; doi:10.1186/1471-2164-15-936)
Supplement: Supplementary file 6 — Additional file 6: Salinispora cas gene accession numbers. GenBank accession numbers of Salinispora cas1 and cas3 sequences used for phylogenetic analyses. (XLSX 16 KB) [file 12864_2014_6633_MOESM6_ESM.xlsx]

## Sheet: Additional file 6
cas1 ID (species_strain_array subtype)	Accession number		cas3 ID (species_strain_array subtype)	Accession number
S.arenicola_CNB458_I-C_cas1	KM526976		S.pacifica_DSM45543_I-E	KJ677987
S.arenicola_CNB527_I-C_cas1	KM526977		S.pacifica_DSM45544_I-E	KJ677988
S.arenicola_CNB527_I-E_cas1	KM526978		S.pacifica_DSM45546_I-E	KJ677989
S.arenicola_CNH877_I-E_cas1	KM526979		S.pacifica_DSM45547_I-E	KJ677990
S.arenicola_CNH905_I-E_cas1	KM526980		S.pacifica_CNR894_I-E	KJ677991
S.arenicola_CNH941_I-E-1_cas1	KM526981		S.pacifica_CNS860_I-E	KJ677992
S.arenicola_CNH941_I-E-2_cas1	KM526982		S.pacifica_CNT001_I-E	KJ677993
S.arenicola_CNH941_I-C_cas1	KM526983		S.pacifica_CNT003_I-E	KJ677994
S.arenicola_CNH962_I_C-cas1	KM526984		S.pacifica_CNT029_I-E	KJ677995
S.arenicola_CNH964_I-E-1_cas1	KM526985		S.pacifica_CNT045_I-E	KJ677996
S.arenicola_CNH964_I-E-2_cas1	KM526986		S.pacifica_CNT603_I-E	KJ677997
S.arenicola_CNP105_I-E-1_cas1	KM526987		S.pacifica_CNT854_I-E	KJ677998
S.arenicola_CNP105_I-E-2_cas1	KM526988		S.pacifica_CNS996_I-E	KJ677999
S.arenicola_CNP193_I-E-1_cas1	KM526989		S.arenicola_CNH941_I-E	KJ678000
S.arenicola_CNP193_I-E-2_cas1	KM526990		S.arenicola_CNH964_I-E-2	KJ678001
S.arenicola_CNP193_I-C_cas1	KM526991		S.arenicola_CNP105_I-E	KJ678002
S.arenicola_CNQ748_I-E_cas1	KM526992		S.arenicola_CNP193_I-E-2	KJ678003
S.arenicola_CNQ748_I-C_cas1	KM526993		S.arenicola_CNR921_I-E	KJ678004
S.arenicola_CNR921_I-E-1_cas1	KM526994		S.arenicola_CNS051_I-E	KJ678005
S.arenicola_CNR921_I-E-2_cas1	KM526995		S.arenicola_CNS205_I-E	KJ678006
S.arenicola_CNR921_csb3_cas1	KM526996		S.arenicola_CNT850_I-E	KJ678007
S.arenicola_CNS051_I-E_cas1	KM526997		S.arenicola_CNX814_I-E	KJ678008
S.arenicola_CNS051_csb3_cas1	KM526998		S.arenicola_CNY280_I-E	KJ678009
S.arenicola_CNS051_I-C_cas1	KM526999		S.pacifica_CNR942_I-E-2	KJ678010
S.arenicola_CNS205_I-E-1_cas1	KM527000		S.pacifica_CNT124_I-E	KJ678011
S.arenicola_CNS205_I-E-2_cas1	KM527001		S.pacifica_CNT131_I-E	KJ678012
S.arenicola_CNS673_I-E_cas1	KM527002		S.pacifica_CNT569_I-E	KJ678013
S.arenicola_CNT850_I-E_cas1	KM527003		S.pacifica_CNT584_I-E	KJ678014
S.arenicola_CNT859_I-C_cas1	KM527004		S.tropica_CNR699_I-E	KJ678015
S.arenicola_CNX481_cas3_cas1	KM527005		S.tropica_CNS197_I-E	KJ678016
S.arenicola_CNX482_csb3_cas1	KM527006		S.arenicola_CNH646_I-E	KJ678017
S.arenicola_CNX482_I-B_cas1	KM527007		S.arenicola_CNQ748_I-E-2	KJ678018
S.arenicola_CNX508_I-E_cas1	KM527008		S.pacifica_DSM45549_I-E	KJ678019
S.arenicola_CNX508_I-B_cas1	KM527009		S.pacifica_CNR114_I-E	KJ678020
S.arenicola_CNX814_I-E_cas1	KM527010		S.pacifica_CNR942_I-E	KJ678021
S.arenicola_CNX814_I-C_cas1	KM527011		S.pacifica_CNS055_I-E	KJ678022
S.arenicola_CNY011_I-E_cas1	KM527012		S.pacifica_CNT796_I-E	KJ678023
S.arenicola_CNY231_I-E_cas1	KM527013		S.pacifica_CNT851_I-E	KJ678024
S.arenicola_CNY234_I-E_cas1	KM527014		S.pacifica_CNY330_I-E	KJ678025
S.arenicola_CNY237_csb3_cas1	KM527015		S.tropica_CNB536_I-E	KJ678026
S.arenicola_CNY256_I-E_cas1	KM527016		S.tropica_CNH898_I-E	KJ678027
S.arenicola_CNY280_I-E_cas1	KM527017		S.tropica_CNR699_I-E-2	KJ678028
S.pacifica_45543_I-E_cas1	KM527018		S.arenicola_CNB527_I-E	KJ678029
S.pacifica_45544_I-E_cas1	KM527019		S.arenicola_CNH877_I-E	KJ678030
S.pacifica_45544_I-B_cas1	KM527020		S.arenicola_CNH905_I-E	KJ678031
S.pacifica_45546_csb3_cas1	KM527021		S.arenicola_CNH941_I-E-2	KJ678032
S.pacifica_45546_I-E_cas1	KM527022		S.arenicola_CNH964_I-E	KJ678033
S.pacifica_45547_csb3_cas1	KM527023		S.arenicola_CNP105_I-E-2	KJ678034
S.pacifica_45547_I-E_cas1	KM527024		S.arenicola_CNP193_I-E	KJ678035
S.pacifica_45548_I-C_cas1	KM527025		S.arenicola_CNQ748_I-E	KJ678036
S.pacifica_45549_I-E_cas1	KM527026		S.arenicola_CNR921_I-E-2	KJ678037
S.pacifica_45549_I-B_cas1	KM527027		S.arenicola_CNS205_I-E-2	KJ678038
S.pacifica_45549_I-C_cas1	KM527028		S.arenicola_CNS673_I-E	KJ678039
S.pacifica_CNR114_I-E_cas1	KM527029		S.arenicola_CNX508_I-E	KJ678040
S.pacifica_CNR894_I-E_cas1	KM527030		S.arenicola_CNY011_I-E	KJ678041
S.pacifica_CNR942_I-E-1_cas1	KM527031		S.arenicola_CNY231_I-E	KJ678042
S.pacifica_CNR942_I-E-2_cas1	KM527032		S.arenicola_CNY234_I-E	KJ678043
S.pacifica_CNR942_I-B_cas1	KM527033		S.arenicola_CNY256_I-E	KJ678044
S.pacifica_CNS055_I-C_cas1	KM527034		S.arenicola_CNB527_I-C	KJ678045
S.pacifica_CNS860_I-E_cas1	KM527035		S.pacifica_DSM45549_I-C	KJ678046
S.pacifica_CNS996_csb3_cas1	KM527036		S.pacifica_CNT001_I-C	KJ678047
S.pacifica_CNS996_I-E_cas1	KM527037		S.pacifica_CNT796_I-C-2	KJ678048
S.pacifica_CNT001_I-E_cas1	KM527038		S.pacifica_CNT851_I-C-2	KJ678049
S.pacifica_CNT001_csb3_cas1	KM527039		S.pacifica_CNT855_I-C	KJ678050
S.pacifica_CNT001_I-C_cas1	KM527040		S.pacifica_CNY331_I-C	KJ678051
S.pacifica_CNT003_I-E_cas1	KM527041		S.arenicola_CNB458_I-C	KJ678052
S.pacifica_CNT029_I-E_cas1	KM527042		S.arenicola_CNH941_I-C	KJ678053
S.pacifica_CNT045_I-E_cas1	KM527043		S.arenicola_CNH962_I-C	KJ678054
S.pacifica_CNT124_I-E_cas1	KM527044		S.arenicola_CNP193_I-C	KJ678055
S.pacifica_CNT131_I-E_cas1	KM527045		S.arenicola_CNS051_I-C	KJ678056
S.pacifica_CNT569_I-C_cas1	KM527046		S.arenicola_CNT859_I-C	KJ678057
S.pacifica_CNT569_I-E_cas1	KM527047		S.arenicola_CNX814_I-C	KJ678058
S.pacifica_CNT584_I-E_cas1	KM527048		S.pacifica_DSM45548_I-C	KJ678059
S.pacifica_CNT603_I-E_cas1	KM527049		S.pacifica_CNT569_I-C	KJ678060
S.pacifica_CNT609_csb3_cas1	KM527050		S.pacifica_CNT796_I-C	KJ678061
S.pacifica_CNT796_I-E_cas1	KM527051		S.pacifica_CNT851_I-C	KJ678062
S.pacifica_CNT796_I-C_cas1	KM527052		S.tropica_CNH898_I-C	KJ678063
S.pacifica_CNT851_I-E_cas1	KM527053		S.tropica_CNS197_I-C	KJ678064
S.pacifica_CNT851_I-C_cas1	KM527054		S.arenicola_CNR921_I-U-csb3	KJ678065
S.pacifica_CNT854_I-E_cas1	KM527055		S.arenicola_CNS051_I-U-csb3	KJ678066
S.pacifica_CNT855_I-C_cas1	KM527056		S.arenicola_CNX481_I-U-csb3	KJ678067
S.pacifica_CNY330_I-E_cas1	KM527057		S.arenicola_CNX482_I-U-csb3	KJ678068
S.pacifica_CNY330_I-B_cas1	KM527058		S.arenicola_CNY237_I-U-csb3	KJ678069
S.pacifica_CNY331_I-C_cas1	KM527059		S.pacifica_DSM45546_I-U-csb3	KJ678070
S.tropica_CNB440_I-B_cas1	KM527060		S.pacifica_DSM45547_I-U-csb3	KJ678071
S.tropica_CNB536_csb3_cas1	KM527061		S.pacifica_DSM45549_I-U-csb3	KJ678072
S.tropica_CNB536_I-E_cas1	KM527062		S.pacifica_CNS996_I-U-csb3	KJ678073
S.tropica_CNH898_I-E_cas1	KM527063		S.pacifica_CNT001_I-U-csb3	KJ678074
S.tropica_CNH898_I-C_cas1	KM527064		S.pacifica_CNT609_I-U-csb3	KJ678075
S.tropica_CNR699_I-E-1_cas1	KM527065		S.tropica_CNB536_I-U-csb3	KJ678076
S.tropica_CNR699_csb3_cas1	KM527066		S.tropica_CNR699_I-U-csb3	KJ678077
S.tropica_CNR699_I-E-2_cas1	KM527067		S.tropica_CNS416_I-U-csb3	KJ678078
S.tropica_CNS197_I-E_cas1	KM527068		S.arenicola_CNB527_I-U-csx17	KJ678079
S.tropica_CNS197_I-C_cas1	KM527069		S.arenicola_CNS051_I-U-csx17	KJ678080
S.tropica_CNS416_csb3_cas1	KM527070		S.pacifica_DSM45543_I-U-csx17	KJ678081
			S.pacifica_DSM45548_I-U-csx17	KJ678082
			S.pacifica_CNR114_I-U-csx17	KJ678083
			S.pacifica_CNR942_I-U_csx17	KJ678084
			S.pacifica_CNT609_I-U-csx17	KJ678085
			S.tropica_CNB476_I-U-csx17	KJ678086
			S.tropica_CNB536_I-U-csx17	KJ678087
			S.tropica_CNR699_I-U-csx17	KJ678088
			S.arenicola_CNX482_I-B	KJ678089
			S.arenicola_CNX508_I-B	KJ678090
			S.pacifica_DSM45544_I-B	KJ678091
			S.pacifica_DSM45549_I-B	KJ678092
			S.pacifica_CNR942_I-B	KJ678093
			S.pacifica_CNY330_I-B	KJ678094
			S.tropica_CNB440_I-B	KJ678095
			S.arenicola_CNH941_I-U-Sa	KJ678096
			S.arenicola_CNH962_I-U-Sa	KJ678097
			S.arenicola_CNH964_I-U-Sa	KJ678098
			S.arenicola_CNP105_I-U-Sa	KJ678099
			S.arenicola_CNP193_I-U-Sa	KJ678100
			S.arenicola_CNQ748_I-U-Sa	KJ678101
			S.arenicola_CNR107_I-U-Sa	KJ678102
			S.arenicola_CNR921_I-U_Sa	KJ678103
			S.arenicola_CNS051_I-U-Sa	KJ678104
			S.arenicola_CNS205_I-U-Sa	KJ678105
			S.arenicola_CNS673_I-U-Sa	KJ678106
			S.arenicola_CNS744_I-U-Sa	KJ678107
			S.arenicola_CNS991_I-U-Sa	KJ678108
			S.arenicola_CNT005_I-U-Sa	KJ678109
			S.arenicola_CNT798_I-U-Sa	KJ678110
			S.arenicola_CNT800_I-U-Sa	KJ678111
			S.arenicola_CNT849_I-U-Sa	KJ678112
			S.arenicola_CNT850_I-U-Sa	KJ678113
			S.arenicola_CNT857_I-U-Sa	KJ678114
			S.arenicola_CNT859_I-U-Sa	KJ678115
			S.arenicola_CNX481_I-U-Sa	KJ678116
			S.arenicola_CNX508_I-U-Sa	KJ678117
			S.arenicola_CNX891_I-U-Sa	KJ678118
			S.arenicola_CNY231_I-U-Sa	KJ678119
			S.arenicola_CNY234_I-U-Sa	KJ678120
			S.arenicola_CNY237_I-U-Sa	KJ678121
			S.arenicola_CNY256_I-U-Sa	KJ678122
			S.arenicola_CNY260_I-U-Sa	KJ678123
			S.arenicola_CNY280_I-U-Sa	KJ678124
